# Supplementary material for: Valorization of Sour Cherry Kernels: Extraction of Polyphenols Using Natural Deep Eutectic Solvents (NADESs)
Source: Molecules. 2024 Jun 11;29(12):2766. doi: 10.3390/molecules29122766 (PMC11206417; doi:10.3390/molecules29122766)
Supplement: Supplementary file 1 [file molecules-29-02766-s001.zip]

Archive with 1 entries (1 files):
- molecules-3002342-supplementary.pdf
